# Supplementary material for: Diagnostic and Predictive Value of Immune-Related Genes in Crohn’s Disease
Source: Front Immunol. 2021 Apr 16;12:643036. doi: 10.3389/fimmu.2021.643036 (PMC8085323; doi:10.3389/fimmu.2021.643036)
Supplement: Supplementary file 2 [file Table_1.xlsx]

## Sheet: Sheet1
Overlapped genes
IGFBP5
CSF2
CD70
FCGR3A
FN1
FYN
STAT5A
CCL21
IGF1
BCL2
CXCL1
CD79B
IL3RA
FABP1
FOSB
EIF4A1
ZAP70
HLA-E
NRP1
IL21R
MGAM
ATM
IL10RB
CD33
BST2
FERMT3
LGALS1
AKT3
CD160
S100A12
HLA-DOB
CD47
VNN2
RNASE2
PLAU
CD72
FCGR1A
FCAR
CD63
CXCR4
PDCD1LG2
VNN1
GPSM3
CLEC5A
HVCN1
CD36
HTR2B
GPR65
GZMH
CD52
PTGIR
NKG7
CREB5
BCL6
SIK1
SELL
ERBB3
CSF3R
KLF5
NOTCH3
RDX
PLEK
TAGAP
AQP9
TLR8
PROK2
S100A9
SELE
ABCB1
OGT
FUT4
FST
BACH2
CREB1
ENG
FOSL1
CD27
HAVCR1
FGF18
LAIR2
CD300LB
CD37
CDK5
IL1RN
GZMK
S100A4
RPS9
IGF2
CD180
CA2
FCN1
DHFR
SPP1
HSD11B1
AHCYL2
PILRA
EGR3
DUSP2
GNLY
CD55
PDPN
PDE4B
CALD1
WNT5B
YBX2
CD300E
SLC6A4
RGS1
CSRP2
MARCO
VIM
FCRL3
LONRF3
CD84
SDPR
FAM49A
RGS16
